# Supplementary material for: Mesothelin-Associated Anti-Senescence Through P53 in Pancreatic Ductal Adenocarcinoma
Source: Cancers (Basel). 2025 Jun 19;17(12):2058. doi: 10.3390/cancers17122058 (PMC12191213; doi:10.3390/cancers17122058)
Supplement: Supplementary file 1 [file cancers-17-02058-s001.zip]

Archive with 1 entries (1 files):
- cancers-3580614-supplementary.pdf
